# Supplementary material for: Significance of serum galactose deficient IgA1 as a potential biomarker for IgA nephropathy: A case control study
Source: PLoS One. 2019 Mar 27;14(3):e0214256. doi: 10.1371/journal.pone.0214256 (PMC6436754; doi:10.1371/journal.pone.0214256)
Supplement: S1 File — (XLSX) [file pone.0214256.s001.xlsx]

## Sheet: IgA nephropathy patients
Age	Gender	S Cr	UPCR	M	E	S	T	C	GALD IGA
35	0	11.8	4.6	1	1	0	1	2	14917.6
28	0	11.4	1.5	1	0	1	1	2	13920
29	1	8	0.5	1	0	1	0	1	12479.4
34	1	6.9	3.6	1	0	1	2	0	15716
29	0	7.5	3	0	0	1	2	0	18406
42	0	6.9	3.3	1	0	1	2	0	13108
15	1	5.4	3.7	1	0	0	2	0	12504
56	0	5.4	1.9	1	0	1	1	0	15888
17	0	6.3	0.4	1	0	0	0	0	2764
40	1	4	2.5	1	1	0	0	1	15730.9
21	0	5.5		1	0	1	1	0	18272
28	0	4.8	8.3	1	1	0	2	0	19736
35	0	4.6	2.4	1	0	0	1	0	11779.3
25	0	4.7	2.9	1	0	1	1	1	9120.8
30	0	4.5	3	1	0	1	2	1	17288
28	0	4.3	4.7	1	0	1	1	2	18160
40	0	3.9	3.3	1	0	1	2	0	10349.7
30	0	4	1.7	1	0	1	2	0	4381.8
45	0	3.7	6.4	1	0	0	1	0	15811.5
27	0	3.9	3.5	1	0	1	1	0	10588.2
39	0	3.6	2	1	0	1	2	0	14012
22	1	2.9	8	0	0	1	0	0	17862
21	0	3.7	2.1	1	0	1	2	1	4237.6
36	0	3.3	5.2	1	0	1	1	0	11828.7
24	0	3.4	2.6	1	0	1	0	0	13605.4
38	0	3.1	0.7	0	0	1	2	0	15980.2
30	0	3.2	0.6	1	0	0	2	0	15873.2
34	0	3.1	1.2	1	0	0	1	0	5321
37	0	3	4	0	1	0	1	0	5976.1
30	1	2.4	2.9	1	0	1	1	0	18792
44	1	2.1	6.7	1	0	1	0	2	17651.6
38	0	2.7	8	1	0	1	2	0	4891.8
30	0	2.8	1.3	1	0	1	2	0	25730.4
32	1	2.1	2.8	0	0	1	2	0	10596.4
17	0	3	13.7	1	0	1	1	2	17608
45	0	2.5	2.8	1	0	0	0	0	4219.3
24	1	2.1	1.5	1	0	1	1	0	2944.4
48	0	2.4	0.5	1	0	1	0	1	10588.2
23	1	2.1	3.1	1	0	0	1	0	33839.6
39	1	1.9	3.6	0	0	`1	0	1	17320
26	1	2	2.9	1	0	1	1	0	12619.7
15	1	2.2	2.1	1	1	1	1	1	14144
25	0	2.6	1.8	1	0	1	1	0	13163.1
31	1	1.9	4	1	0	0	0	0	3109.8
30	0	2.4	2.7	1	0	1	1	0	18682
32	1	1.8	4.2	1	0	1	1	0	18929.2
26	1	1.8	2.2	0	0	0	0	0	5321.1
19	1	1.9	2.4	1	0	1	1	0	8772.8
35	1	1.7	3.3	1	0	1	0	0	14357.5
45	1	1.6	1	1	0	1	0	0	16408.6
40	0	2.1	4	1	0	1	1	0	11575
26	1	1.7	1.9	1	1	1	0	0	12817.2
20	0	2.3	2.2	1	0	1	1	0	19684
44	0	1.9	5.4	1	0	1	0	1	13631.4
42	0	1.9	2.2	1	0	1	0	0	6967
42	0	1.9	2.6	1	0	0	0	0	22915.1
36	1	1.5	9.9	1	0	1	0	0	17080
34	0	1.9	1.7	1	0	1	1	0	11973.4
45	0	1.8	4.2	1	0	1	0	0	11947.5
29	1	1.5	5.3	1	0	1	1	1	7069.6
24	0	2	3.3	1	0	1	1	0	6774.6
30	0	1.9	5.3	1	0	1	0	0	8369.9
52	0	1.7	1.2	1	0	0	0	0	15904.2
37	0	1.8	6	1	0	1	1	0	8471.5
26	0	1.9	0.4	1	0	0	0	0	15337.7
26	0	1.9	1.9	0	0	1	1	0	18264
45	0	1.7	4.2	1	0	0	0	0	2743.5
45	0	1.7	6	1	0	1	2	0	11564
21	1	1.5	0.7	1	0	1	1	0	4958.8
44	0	1.7	1.3	1	0	1	2	0	14003.8
28	1	1.4	6.4	1	0	1	1	0	7186.8
35	0	1.7	2.6	1	0	1	1	1	53452.8
49	0	1.6	0.9	0	0	0	0	0	14848
32	0	1.7	3.4	0	0	1	2	0	6382.1
45	0	1.6	2.2	1	0	0	0	0	23518.8
42	0	1.6	4.2	1	0	1	1	0	7982.1
42	0	1.6	3.6	1	0	1	0	0	29791.2
27	1	1.3	12.1	1	0	1	2	0	4809.4
45	0	1.5	4.4	1	0	0	1	0	6530.8
36	0	1.5	3.7	1	0	1	0	0	11210.9
27	1	1.2	3.9	1	0	1	0	2	4852.6
35	1	1.1	2	1	0	1	0	0	8228.8
35	0	1.4	4.2	1	0	1	0	0	9051
23	0	1.5	2.5	1	1	0	0	1	16306.4
30	1	1.1	3.2	1	0	0	0	0	5808
29	0	1.4	0.2	1	1	0	0	1	39924
40	0	1.3	1.5	1	0	1	0	0	13739.7
25	0	1.4	3.6	1	0	0	0	0	13888
24	0	1.4	1.5	1	0	1	0	0	47603.6
24	0	1.4	2.8	1	0	0	1	0	59603.8
36	1	1	3.1	1	0	1	1	0	53679.2
23	0	1.4	6.8	1	0	1	1	0	14912
55	0	1.2	1.2	1	0	0	0	0	19734.4
45	1	0.9	1.9	0	0	1	0	0	4077.8
37	0	1.2	2.7	1	0	1	0	0	4788.8
19	1	1	4.5	1	1	0	0	1	6511
28	0	1.2	5.1	1	0	0	0	0	11908.8
24	0	1.2	1.3	0	0	0	0	0	18838.5
33	0	1.1	0.3	1	0	1	0	0	19431.6
45	1	0.8	3.2	1	0	1	0	0	18527.3
32	0	1.1	1.7	1	0	1	0	1	13941.3
27	0	1.1	2	1	0	1	0	0	7442.3
29	1	0.8	1.5	1	0	1	0	0	13934.7
27	1	0.8	3.3	1	0	1	0	0	6123.3
33	0	1	0.5	1	0	0	0	0	12485.8
60	0	0.9	3.5	0	0	0	0	0	8260
26	1	0.8	6.4	1	0	1	0	0	18756
48	1	0.7	1.2	1	0	0	0	0	14408
42	1	0.7	0.3	1	0	0	0	0	16604
23	0	1	3.1	1	0	1	0	0	4015.2
22	0	1	4.4	1	0	1	1	0	12397
36	1	0.7	2.1	0	0	1	0	0	10757.4
36	0	0.9	1.4	0	0	0	0	0	4809.4
35	0	0.9	2.8	1	0	1	0	0	14644
28	0	0.9	5.5	1	0	1	0	0	6892.6
24	0	0.9	2	1	0	1	0	0	9216.3
46	1	0.6	0.1	1	0	0	0	0	17952
18	0	0.9	1.8	0	0	1	0	0	7946.7
35	0	0.8	2.4	1	0	1	0	0	10271.1
34	0	0.8	0.8	1	0	0	0	0	10967
39	1	0.6	3.8	1	0	1	0	0	13636
31	0	0.8	0.8	1	0	1	0	0	7381
31	0	0.78	3.96	1	0	1	0	0	7747.2
25	0	0.8	1.8	1	0	1	0	0	2723.2
30	0	0.7	0.8	0	0	0	0	0	8590
30	0	0.7	4	1	0	1	0	0	16932
30	0	0.7	1.6	1	0	1	0	0	23946.8
25	0	0.7	3.1	1	0	0	0	0	13410.2
22	0	0.7	2.5	1	0	1	0	0	9502.4
16	0	0.7	2.7	1	0	1	0	0	14438
15	0	0.7	6.7	1	0	1	0	0	16110
15	0	0.7	1.2	1	0	0	0	0	19489.9
18	0	0.6	1.2	0	0	0	0	0	4273
18	0	0.6	4.7	1	0	1	0	0	7311.9
15	0	0.6	6.1	1	1	0	0	0	15222.4
22	0	0.4	3.9	0	0	0	0	0	19328
IgAN patients

## Sheet: Non IgA glomerular diseases
AGE	GENDER	CR	UPCR	Histopath	GALD IgA
24	1	0.5	5.1	1	6327
19	0	0.8	3	1	1105.14
60	0	3.2	3.3	2	5256.4
44	1	0.7	2.5	3	4735
30	1	1	4	2	17996
36	0	1	1.6	2	1640
32	0	0.6	1.4	3	2647
48	0	1	7.5	1	3382.2
20	0	1.6	8	3	6887.2
34	0	1.6	4.3	4	4763
23	0	0.9	5.6	3	14256
43	0	2.4	3.8	2	3634.8
21	1	0.7	5.3	3	7012
26	0	0.7	3.7	3	3611.5
56	0	2.7	7	1	18256.2
19	0	3.9	4.1	3	7136.7
46	0	2.5	12.9	3	10256.2
42	1	0.9	13.9	3	7699.2
33	1	0.9	3.9	2	11181.8
28	0	1	4.1	3	3827
29	1	1	5.3	3	14088
22	0	1.3	5.9	4	1191.3
17	0	0.8	3.6	3	7445.8
60	0	1.2	8	3	12040.2
48	0	0.8	1.2	3	16160
35	0	2.3		2	4501.8
50	0	0.9	5.4	3	2793.2
41	0	1.2	5.2	3	3533.7
55	0	0.9	8.2	2	5922.8
40	0	1	1.7	3	16500
26	0	1	3.3	2	3493.3
26	0	1	3.3	2	3742.2
28	1	1.2	4.5	4	1541.12
68	0	1.3	4.7	2	5609.8
60	0	1.3	1.4	3	3109.8
25	1	0.4	2.1	4	4656.8
62	0	4	5.1	2	3930.8
14	1	0.4	4.1	3	1912.01
16	0	0.4	6.5	2	7717.4
26	0	3.1	17.2	2	9724.4
40	0	1.5	10.7	3	9670.4
46	0	1.8	5	3	4582.6
15	1	1	5	4	5638.7
32	0	0.5	2.3	2	14304.5
26	0	2.6	3.8	2	5054.3
59	0	0.6	1.6	3	3768.6
48	0	4.2	4.5	2	12480.7
57	1	0.9	4.8	3	5989
50	0	1.1	6.7	2	8738.2
25	1	1.1	4	2	5085.1
22	0	0.7	7.1	3	3207.9
24	1	0.8	8.8	2	8456.1
30	1	1.6	1.3	2	4597.3
29	1	0.64	9.4	4	4855.2
58	1	0.8	3	1	892.91
40	0	3.4	3.6	3	8922.4
33	1	0.5	3.6	1	2764
42	0	5.1	1.9	4	3632.7
30	1	0.6	1.2	2	4551.3
19	1	0.4	0.7	4	3215.8
Non IgA glomerular diseases

## Sheet: Healthy controls
AGE	GENDER	S CR	UPCR	GALD IgA
47	1	0.7	0.03	4330
46	1	0.7	0.02	6248
32	1	0.6	0.06	9337.7
41	0	0.6	0.04	3382.2
52	0	0.7	0.05	1993.24
55	1	0.5	0.08	3625.7
35	1	0.5	0.15	6387.2
50	1	0.6	0.12	5764.2
45	1	0.6	0.1	7072.9
52	1	0.6	0.1	6329.3
37	0	0.7	0.15	5533
48	1	0.8	0.09	8123.2
38	1	0.5	0.06	6406.8
47	1	0.7	0.04	8158.4
48	1	0.6	0.08	6332.3
40	1	0.6	0.02	7190.5
38	1	0.5	0.14	5313.5
52	1	0.7	0.02	3741.2
50	1	0.6	0.05	8444.4
39	0	0.9	0.05	6269.6
35	1	0.7	0.025	9423.9
28	1	0.7	0.09	4963.3
29	1	0.6	0.07	2764
52	1	0.7	0.1	3766.7
30	1	0.6	0.07	5067.2
36	1	0.6	0.06	2600.37
53	1	0.7	0.12	2212.8
30	0	0.7	0.04	4568.7
27	1	0.6	0.075	8237.5
45	0	0.8	0.12	8237.5
50	0	0.8	0.06	8199.6
45	0	0.9	0.1	6388.3
56	0	0.7	0.03	6739.5
36	1	0.6	0.06	19256
50	0	0.6	0.04	4561.9
45	0	0.4	0.05	16060
63	0	0.9	0.05	15966
35	0	0.8	0.02	14049.5
40	1	1	0.04	4869.8
38	0	1	0.7	18191.6
51	0	1.1	0.09	3823.5
40	0	1	0.1	4498.8
27	1	0.5	0.1	7308.9
29	1	0.6	0.07	16826.4
42	0	0.7	0.04	3493.3
34	0	0.8	0.02	6483.7
39	0	0.7	0.02	4523
32	0	0.9	0.04	3052.6
36	0	0.9	0.03	4886.6
44	0	0.9	0.04	7802.2
